# Supplementary material for: Comprehensive Identification of mRNA-Binding Proteins of Leishmania donovani by Interactome Capture
Source: PLoS One. 2017 Jan 30;12(1):e0170068. doi: 10.1371/journal.pone.0170068 (PMC5279761; doi:10.1371/journal.pone.0170068)
Supplement: S1 Table — (XLSX) [file pone.0170068.s001.xlsx]

## Sheet: Sheet1
Our Data: Leishmania donovani mRNA binding proteins with Max Quant intensity values in non-crosslinked and UV-crosslinked conditions
Gene ID	UniProt ID	Description	MS Set 1 (Non-crosslinked)	MS Set 1 (Crosslinked)	MS Set 2 (Non-crosslinked)	MS Set 2 (Crosslinked)	MS Set 3 (Non-crosslinked)	MS Set 3 (Crosslinked)	MS1 Ratio (Crosslinked/Non-crosslinked)	MS2 Ratio (Crosslinked/Non-crosslinked)	MS3 Ratio (Crosslinked/Non-crosslinked)	Corrected P-value
LDBPK_170170	A0A0R4J963	Elongation factor 1-alpha	1013700	110320000	33483	2119100	41426	1426400	108.829	63.2888	34.4325	0.0358286
LDBPK_010440; LDBPK_010430	E9B7A8;E9B7A7	Ribosomal protein S7, putative	493660	2693900	74389	1909400	9758	634630	5.45699	25.6678	65.0369	0.0608
LDBPK_010480	E9B7B2	Uncharacterized protein	464740	1010800	7193	264970	0	144010	2.17498	36.8372	-	Singlet
LDBPK_040750	E9B840	60S ribosomal protein L10, putative	119750	1732600	10438	157880	534920	6099800	14.4685	15.1255	11.4032	0.0358286
LDBPK_050140	E9B8A4	Nucleolar RNA helicase II, putative	0	501150	6398	268570	5464	217920	-	41.9772	39.8829	Singlet
LDBPK_060030	E9B8L4	Uncharacterized protein	426620	10067000	0	142670	0	48939	23.5971	-	-	Singlet
LDBPK_070130	E9B909	ATP-dependent DEAD/H RNA helicase, putative	436920	892340	19635	1000200	3059	433900	2.04234	50.9396	141.844	0.0791871
LDBPK_070550	E9B949	60S ribosomal protein L7a, putative	576410	1668600	2140	261220	19085	1089400	2.89481	122.065	57.0815	0.0703345
LDBPK_071020	E9B993	Splicing factor ptsr1-like protein	0	319360	77500	10619000	63515	5338800	-	137.019	84.0557	Singlet
LDBPK_212240; LDBPK_081290	E9BFK9;E9B9L9	Beta tubulin (Fragment)	43325	38442000	0	98239	389780	104670000	887.294	-	268.536	Singlet
LDBPK_100210	E9BA69	Nucleolar protein, putative	163100	5453400	21831	154360	0	94094	33.4359	7.07068	-	Singlet
LDBPK_130270	E9BBA2	Uncharacterized protein	6821300	41760000	38908	4514900	70216	7515900	6.122	116.04	107.04	0.0608
LDBPK_130330	E9BBA8	Alpha tubulin	284040	118130000	28443	316940	13190	174500	415.892	11.143	13.2297	0.069312
LDBPK_130770	E9BBF1	Uncharacterized protein	41733	216430	0	19306	21098	65708	5.18606	-	3.11442	Singlet
LDBPK_131120	E9BBI6	40S ribosomal protein S4	1252900	14491000	34230	1535900	18321	519800	11.566	44.87	28.3718	0.0434286
LDBPK_151430	E9BCI2	Nucleolar RNA binding protein, putative	828300	2229200	33223	717470	60140	149310	2.6913	21.5956	2.48271	0.0830242
LDBPK_180590	E9BDP0	RNA binding protein, putative	532220	1678500	0	200600	2147	70862	3.15377	-	33.0051	Singlet
LDBPK_190190; LDBPK_190200	E9BE15;E9BE16	ADP,ATP carrier protein 1, mitochondrial, putative (Fragment), ADP,ATP carrier protein 1, mitochondrial, putative	113520	2991800	19450	163230	0	84771	26.3548	8.39229	-	Singlet
LDBPK_190300	E9BE26	RNA binding protein	14642	531400	10343	142940	28267	200100	36.2929	13.82	7.07893	0.0573454
LDBPK_210490	E9BF34	Uncharacterized protein	781830	2776300	64519	844630	2822.5	104990	3.55103	13.0912	37.1975	0.0608
LDBPK_210600	E9BF45	La RNA binding protein, putative	34564	1159700	2998	53040	5744	99111	33.5523	17.6918	17.2547	0.0358286
LDBPK_220180	E9BFN7	Uncharacterized protein	254870	1097900	32870	1047000	7974	518860	4.30769	31.8528	65.069	0.0608
LDBPK_221370	E9BG02	40S ribosomal protein L14, putative	231710	2949200	11992	123440	18988	128650	12.728	10.2935	6.77533	0.0358286
LDBPK_240040	E9BGL6	60S ribosomal protein L17, putative	1212600	7422400	16355	2635100	22729	1046100	6.12106	161.119	46.0249	0.0608
LDBPK_241640	E9BH26	Uncharacterized protein	11975	293700	14965	247730	5798	334420	24.5261	16.554	57.6785	0.0407636
LDBPK_250080	E9BHB2	Poly(A)-binding protein, putative	4143800	5506600	23082	1337600	13757	405960	1.32888	57.9499	29.5093	0.0877353
LDBPK_250510	E9BHF5	RNA-binding protein, putative, UPB2	8985400	44525000	41365	8738100	25605	1271700	4.95526	211.244	49.6661	0.0664174
LDBPK_250550	E9BHF9	Uncharacterized protein	896450	8296200	12943	1546200	6340	811260	9.2545	119.462	127.959	0.06004
LDBPK_270980	E9BJ32	Mitochondrial RNA binding protein 1	940140	2365100	3809	1622500	2658	660470	2.51569	425.965	248.484	0.0777443
LDBPK_271220	E9BJ54	Uncharacterized protein (Fragment)	1020700	7635300	6699	743110	31334	527730	7.48045	110.928	16.8421	0.0608
LDBPK_272020	E9BJD2	RNA-binding protein, putative	407950	889450	23063	377970	85622	2405600	2.18029	16.3886	28.0956	0.0699774
LDBPK_281900	E9BJR1	DNA topoisomerase	215330	2488900	276920	1063000	66518	268840	11.5585	3.83865	4.04161	0.06004
LDBPK_283000	E9BK18	Heat-shock protein hsp70, putative	588640	95551000	44061	453530	18277	107560	162.325	10.2932	5.88499	0.0699774
LDBPK_280570	E9BK95	Ribosomal protein S26, putative	822040	8981400	134260	17180000	83585	9591200	10.9257	127.961	114.748	0.06004
LDBPK_280900	E9BKC8	RNA binding protein rbp16, putative	2856300	5656800	12001	11608000	19511	10274000	1.98046	967.253	526.575	0.0830242
LDBPK_290710	E9BKL7	RNA-binding protein, putative	200730	1136100	6595	232280	3693	170550	5.65984	35.2206	46.182	0.06004
LDBPK_292940	E9BL91	Uncharacterized protein	1064100	4408100	34023	677710	0	38426	4.14256	19.9192	-	Singlet
LDBPK_300830	E9BLH6	Mitochondrial oligo_U binding protein TBRGG1, putative	365940	1137600	107480	1073800	22858	372230	3.10871	9.9907	16.2845	0.0608
LDBPK_302990	E9BM42	Glyceraldehyde-3-phosphate dehydrogenase	0	21296000	42340	300610	35923	153460	-	7.09991	4.27191	Singlet
LDBPK_303080	E9BM51	Eukaryotic translation initiation factor 3 subunit 7-like protein	314100	4587500	65813	334640	5786	188420	14.6052	5.08471	32.5648	0.06004
LDBPK_310090	E9BMD1	Uncharacterized protein	239130	6202100	18535	1100100	0	408530	25.9361	59.3526	-	Singlet
LDBPK_310670	E9BMJ0	Uncharacterized protein	739780	1571700	14561	995350	4148	297490	2.12455	68.3573	71.7189	0.0747333
LDBPK_320020	E9BNA7	Uncharacterized protein	179890	1200400	6253	201480	10755	119400	6.67297	32.2213	11.1018	0.0573454
LDBPK_320410	E9BNE6	ATP-dependent RNA helicase, putative	9068000	39465000	114970	11085000	43377	3633000	4.35212	96.4165	83.7541	0.0644273
LDBPK_320460	E9BNF0	40S ribosomal protein S2	627960	8570800	33335	1357300	10671	396660	13.6486	40.717	37.1718	0.0407636
LDBPK_320890	E9BNJ3	Uncharacterized protein	141910	1675500	23332	2278600	14355	1213600	11.8068	97.6599	84.542	0.0573454
LDBPK_322830	E9BP34	Ribosomal protein L27, putative	2651500	3830000	41797	4951900	16018	871370	1.44447	118.475	54.3994	0.0873433
LDBPK_332940	E9BPN2	Uncharacterized protein	0	439090	2851	40481	0	0	-	14.1989	-	Singlet
LDBPK_330350; LDBPK_330360	E9BPW6;E9BPW4	Heat shock protein 83-1 (Fragment), Heat shock protein 83-1	1207900	214440000	6752	191840	4672	50481	177.531	28.4123	10.805	0.06004
LDBPK_330960	E9BQ25	40S ribosomal protein S3, putative	497580	6915200	14287	902420	4982	194600	13.8977	63.1637	39.0606	0.0434286
LDBPK_331210	E9BQ51	Pumilio protein, putative	1821700	2701900	53061	1285600	6221	269430	1.48318	24.2287	43.3098	0.0830242
LDBPK_331730	E9BQA4	Peptidyl-prolyl cis-trans isomerase	109240	2122700	0	68712	74609	2921600	19.4315	-	39.1588	Singlet
LDBPK_342240	E9BR22	Ribosomal protein l35a, putative	146890	1888400	65018	1358800	133070	2118300	12.8559	20.8988	15.9187	0.0358286
LDBPK_342410	E9BR39	Uncharacterized protein	5033000	31717000	28833	2843500	271300	2278100	6.30181	98.6196	8.39698	0.0664596
LDBPK_350240	E9BRQ6	60S ribosomal protein L30	62197	1139900	5754	110380	0	621470	18.3273	19.1832	-	Singlet
LDBPK_350370	E9BRR9	ATP-dependent DEAD-box RNA helicase, putative	648920	2329100	4994	181300	0	163050	3.58919	36.3036	-	Singlet
LDBPK_350400	E9BRS2	40S ribosomal protein S3a	2790200	22622000	20629	749900	6286	374610	8.10766	36.3517	59.5943	0.0573454
LDBPK_351450; LDBPK_351440	E9BS21;E9BS20	60S ribosomal protein L2, putative (Fragment)	1866	196550		2478900	67821	1711600	105.332	-	25.237	Singlet
LDBPK_351870	E9BS61	60S ribosomal protein L5, putative	630910	1598700	782500	2753400	758640	1234900	2.53396	3.51872	1.62778	0.0608
LDBPK_352240	E9BS94	RNA-binding protein, putative	4534200	35144000	120830	6325400	291400	925980	7.75087	52.3496	3.17769	0.0703345
LDBPK_353150	E9BSI5	ATP-dependent RNA helicase, putative	2080800	19770000	84059	1695800	35453	719240	9.50115	20.1739	20.2871	0.03895
LDBPK_353330	E9BSK4	60S ribosomal subunit protein L31, putative	741140	2563400	13273	5155800	3285	1767400	3.45873	388.443	538.021	0.0747333
LDBPK_353840	E9BSQ4	60S ribosomal protein L23, putative	212860	2132500	0	250710	272520	2224100	10.0183	-	8.16124	Singlet
LDBPK_354200	E9BSU0	Polyadenylate-binding protein	13001000	68115000	80512	7824900	287510	3698700	5.23921	97.1892	12.8646	0.0650222
LDBPK_355360	E9BT55	Polyadenylate-binding protein	756610	5807300	5695	1319600	4656	215110	7.67542	231.712	46.2006	0.0608
LDBPK_360050	E9BT65	PUF1, putative	0	592780	7728	171690	7416	100420	-	22.2166	13.541	Singlet
LDBPK_360210	E9BT80	Elongation factor 2	633600	45294000	0	0	12784	45151	71.4867	-	3.53184	Singlet
LDBPK_360800	E9BTD9	Uncharacterized protein	1945200	5073000	34638	3486400	12667	224750	2.60796	100.652	17.743	0.0747333
LDBPK_360990	E9BTF9	40S ribosomal protein S18, putative	1584100	24668000	31261	181710	368120	17927000	15.5722	5.81267	48.6988	0.06004
LDBPK_361050	E9BTG5	40S ribosomal protein S10, putative	266900	2887700	16796	731280	13069	443470	10.8194	43.5389	33.933	0.0435733
LDBPK_361320	E9BTJ1	Fructose-bisphosphate aldolase	602430	35782000	6647	121830	527940	28467000	59.3961	18.3286	53.9209	0.0407636
LDBPK_361680; LDBPK_361690	E9BTM7;E9BTM8	Universal minicircle sequence binding protein, putative	277980	9320200	43253	2488200	9915	4158900	33.5283	57.5266	419.455	0.0573454
LDBPK_361710	E9BTN0	Poly-zinc finger protein 2, putative	987780	15197000	151660	9551600	64128	3161000	15.385	62.9804	49.292	0.0434286
LDBPK_361720	E9BTN1	Universal minicircle sequence binding protein (UMSBP), putative	2917400	31253000	91352	21549000	87165	9445800	10.7126	235.89	108.367	0.06004
LDBPK_362140; LDBPK_362130; LDBPK_321940	E9BTS3;E9BTS2;E9BNU7	Chaperonin HSP60, mitochondrial	0	832040	25089	126590	527940	28467000	-	5.04564	53.9209	Singlet
LDBPK_363430	E9BU52	60S ribosomal protein L22, putative	922560	2881900	17115	1321300	13625	325300	3.12381	77.2013	23.8752	0.069312
LDBPK_364730	E9BUI1	60S ribosomal protein L18, putative	651300	1962300	6768.5	321110	36152	453480	3.0129	47.4418	12.5437	0.069312
LDBPK_365330	E9BUP1	Uncharacterized protein	3911400	26292000	185610	9025900	21952	3267800	6.72189	48.6283	148.861	0.0608
LDBPK_366320	E9BUY9	Uncharacterized protein	101030	3356500	12447	36037	0	948630	33.2228	2.89524	-	Singlet

## Sheet: Sheet2
Description	P- value	Corrected P- value
Elongation factor 1-alpha	0.0032
Ribosomal protein S7, putative	0.0261
Uncharacterized protein	0.1825
60S ribosomal protein L10, putative	0.0006
Nucleolar RNA helicase II, putative	0.0022
Uncharacterized protein	-
ATP-dependent DEAD/H RNA helicase, putative	0.0646
60S ribosomal protein L7a, putative	0.0508
Splicing factor ptsr1-like protein	0.0166
Beta tubulin (Fragment)	0.0306
Nucleolar protein, putative	0.0882
Uncharacterized protein	0.0303
Alpha tubulin	0.0447
Uncharacterized protein	0.0577
40S ribosomal protein S4	0.0076
Nucleolar RNA binding protein, putative	0.072
RNA binding protein, putative	0.149
ADP,ATP carrier protein 1, mitochondrial, putative (Fragment), ADP,ATP carrier protein 1, mitochondrial, putative	0.0665
RNA binding protein	0.0145
Uncharacterized protein	0.0336
La RNA binding protein, putative	0.0025
Uncharacterized protein	0.0324
40S ribosomal protein L14, putative	0.0033
60S ribosomal protein L17, putative	0.0321
Uncharacterized protein	0.0059
Poly(A)-binding protein, putative	0.0785
RNA-binding protein, putative, UPB2	0.0402
Uncharacterized protein	0.0223
Mitochondrial RNA binding protein 1	0.0624
Uncharacterized protein (Fragment)	0.0288
RNA-binding protein, putative	0.0488
DNA topoisomerase	0.0203
Heat-shock protein hsp70, putative	0.048
Ribosomal protein S26, putative	0.019
RNA binding protein rbp16, putative	0.0721
RNA-binding protein, putative	0.0219
Uncharacterized protein	0.1088
Mitochondrial oligo_U binding protein TBRGG1, putative	0.0259
Glyceraldehyde-3-phosphate dehydrogenase	0.047
Eukaryotic translation initiation factor 3 subunit 7-like protein	0.0202
Uncharacterized protein	0.0358
Uncharacterized protein	0.059
Uncharacterized protein	0.0153
ATP-dependent RNA helicase, putative	0.0373
40S ribosomal protein S2	0.0055
Uncharacterized protein	0.0151
Ribosomal protein L27, putative	0.077
Uncharacterized protein	-
Heat shock protein 83-1 (Fragment), Heat shock protein 83-1	0.0237
40S ribosomal protein S3, putative	0.008
Pumilio protein, putative	0.0715
Peptidyl-prolyl cis-trans isomerase	0.0335
Ribosomal protein l35a, putative	0.0013
Uncharacterized protein	0.0411
60S ribosomal protein L30	0.0025
ATP-dependent DEAD-box RNA helicase, putative	0.1412
40S ribosomal protein S3a	0.0161
60S ribosomal protein L2, putative (Fragment)	0.0571
60S ribosomal protein L5, putative	0.0287
RNA-binding protein, putative	0.0509
ATP-dependent RNA helicase, putative	0.0041
60S ribosomal subunit protein L31, putative	0.0551
60S ribosomal protein L23, putative	0.0148
Polyadenylate-binding protein	0.0385
Polyadenylate-binding protein	0.0309
PUF1, putative	-
Elongation factor 2	0.1585
Uncharacterized protein	0.0582
40S ribosomal protein S18, putative	0.0225
40S ribosomal protein S10, putative	0.0086
Fructose-bisphosphate aldolase	0.0052
Universal minicircle sequence binding protein, putative	0.0138
Poly-zinc finger protein 2, putative	0.0072
Universal minicircle sequence binding protein (UMSBP), putative	0.0231
Chaperonin HSP60, mitochondrial	0.1273
60S ribosomal protein L22, putative	0.0456
60S ribosomal protein L18, putative	0.0442
Uncharacterized protein	0.029
Uncharacterized protein	0.1562

## Sheet: Sheet3
0.0032
0.0261
0.1825
0.0006
0.0022
0.0646
0.0508
0.0166
0.0306
0.0882
0.0303
0.0447
0.0577
0.0076
0.072
0.149
0.0665
0.0145
0.0336
0.0025
0.0324
0.0033
0.0321
0.0059
0.0785
0.0402
0.0223
0.0624
0.0288
0.0488
0.0203
0.048
0.019
0.0721
0.0219
0.1088
0.0259
0.047
0.0202
0.0358
0.059
0.0153
0.0373
0.0055
0.0151
0.077
0.0237
0.008
0.0715
0.0335
0.0013
0.0411
0.0025
0.1412
0.0161
0.0571
0.0287
0.0509
0.0041
0.0551
0.0148
0.0385
0.0309
0.1585
0.0582
0.0225
0.0086
0.0052
0.0138
0.0072
0.0231
0.1273
0.0456
0.0442
0.029
0.1562
