# Supplementary material for: Comprehensive Identification of mRNA-Binding Proteins of Leishmania donovani by Interactome Capture
Source: PLoS One. 2017 Jan 30;12(1):e0170068. doi: 10.1371/journal.pone.0170068 (PMC5279761; doi:10.1371/journal.pone.0170068)
Supplement: S2 Table — (XLSX) [file pone.0170068.s002.xlsx]

## Sheet: Sheet1
Gene ID	UniProt ID	Description	Functional Category	Domains	Sequence homology with Human mRNA binding proteins (Database: http://rbpdb.ccbr.utoronto.ca/)	UniProt ID (Human RBP)
LDBPK_361680; LDBPK_361690	E9BTM7;E9BTM8	Universal minicircle sequence binding protein, putative	Cell cycle	CCHC-type (x5, E9BTM7), CCHC-type (E9BTM8)	62.5% - Zinc finger CCHC-type and RNA-binding motif-containing protein 1 47.6% - Cleavage and polyadenylation specificity factor subunit 4 41.4% - RNA-binding protein 4B 41.4% - RNA-binding protein 4	Q8TBF4 O95639 Q9BQ04 Q9BWF3
LDBPK_361720	E9BTN1	Universal minicircle sequence binding protein (UMSBP), putative	Cell cycle	CCHC-type (x9)	-	-
LDBPK_281900	E9BJR1	DNA topoisomerase	DNA/RNA binding	Toprim	83.3% - La-related protein 1 83.3% - Zinc finger CCCH domain-containing protein 4	Q6PKG0 Q9UPT8
LDBPK_361710	E9BTN0	Poly-zinc finger protein 2, putative	DNA/RNA binding	CCHC-type (x6)	73.3% - Nucleolar protein of 40 kDa 48.0% - RNA-binding protein 4B	Q9NP64 Q9BQ04
LDBPK_050140	E9B8A4	Nucleolar RNA helicase II, putative	Helicase	Q_MOTIF, Helicase ATP-binding, Helicase C-Terminal	-	-
LDBPK_070130	E9B909	ATP-dependent DEAD/H RNA helicase, putative	Helicase	Q_MOTIF, Helicase ATP-binding, Helicase C-Terminal	61.2% - TATA-binding protein-associated factor 2N	Q92804
LDBPK_320410	E9BNE6	ATP-dependent RNA helicase, putative	Helicase	Q_MOTIF, Helicase ATP-binding, Helicase C-Terminal	63.6% - TATA-binding protein-associated factor 2N	Q92804
LDBPK_350370	E9BRR9	ATP-dependent DEAD-box RNA helicase, putative	Helicase	Q_MOTIF, Helicase ATP-binding, Helicase C-Terminal	-	-
LDBPK_353150	E9BSI5	ATP-dependent RNA helicase, putative	Helicase	Q_MOTIF, Helicase ATP-binding, Helicase C-Terminal	-	-
LDBPK_331730	E9BQA4	Peptidyl-prolyl cis-trans isomerase	Isomerase	PPIase cyclophilin-type	64.0% - Isoform B of Peptidyl-prolyl cis-trans isomerase E	Q9UNP9-2
LDBPK_190190; LDBPK_190200	E9BE15;E9BE16	ADP,ATP carrier protein 1, mitochondrial, putative (Fragment), ADP,ATP carrier protein 1, mitochondrial, putative	Metabolic enzyme	-	-	-
LDBPK_302990	E9BM42	Glyceraldehyde-3-phosphate dehydrogenase	Metabolic enzyme	Gp_dh_N	51.1% - Isoform 2 of Glyceraldehyde-3-phosphate dehydrogenase 49.9% - Glyceraldehyde-3-phosphate dehydrogenase	P04406-2 P04406
LDBPK_361320	E9BTJ1	Fructose-bisphosphate aldolase	Metabolic enzyme	-	-	-
LDBPK_283000	E9BK18	Heat-shock protein hsp70, putative	Molecular chaperone	-	-	-
LDBPK_330350; LDBPK_330360	E9BPW6;E9BPW4	Heat shock protein 83-1 (Fragment), Heat shock protein 83-1	Molecular chaperone	HATPase_c	-	-
LDBPK_362140; LDBPK_362130; LDBPK_321940	E9BTS3;E9BTS2;E9BNU7	Chaperonin HSP60, mitochondrial	Molecular chaperone	-	-	-
LDBPK_250080	E9BHB2	Poly(A)-binding protein, putative	Poly(A) binding protein	RRM (x4), PABC	42.5% - Isoform 2 of Polyadenylate-binding protein 1-like 41.9% - Polyadenylate-binding protein 1-like 2 39.5% - Isoform 3 of Polyadenylate-binding protein 4	Q4VXU2-2 Q5JQF8 Q13310-3
LDBPK_354200	E9BSU0	Polyadenylate-binding protein	Poly(A) binding protein	RRM (x4), PABC	39.7% - Isoform 2 of Polyadenylate-binding protein 1-like 39.5% - Polyadenylate-binding protein 1-like 2 38.7% - Polyadenylate-binding protein 3	Q4VXU2-2 Q5JQF8 Q9H361
LDBPK_355360	E9BT55	Polyadenylate-binding protein	Poly(A) binding protein	RRM (x4), PABC	55.3% - Polyadenylate-binding protein 1-like 2 43.4% - Isoform 2 of Polyadenylate-binding protein 1-like 41.3% - Polyadenylate-binding protein 4-like	Q5JQF8 Q4VXU2-2 P0CB38
LDBPK_010440; LDBPK_010430	E9B7A8;E9B7A7	Ribosomal protein S7, putative	Ribosomal protein	-	-	-
LDBPK_040750	E9B840	60S ribosomal protein L10, putative	Ribosomal protein	Ribosomal_L16	-	-
LDBPK_070550	E9B949	60S ribosomal protein L7a, putative	Ribosomal protein	-	-	-
LDBPK_131120	E9BBI6	40S ribosomal protein S4	Ribosomal protein	S4 RNA-binding	-	-
LDBPK_221370	E9BG02	40S ribosomal protein L14, putative	Ribosomal protein	Ribosomal_L14e	35.6% - Zinc finger CCCH domain-containing protein 7B	Q9UGR2
LDBPK_240040	E9BGL6	60S ribosomal protein L17, putative	Ribosomal protein	-	-	-
	E9BK95	Ribosomal protein S26, putative	Ribosomal protein	-	-	-
LDBPK_320460	E9BNF0	40S ribosomal protein S2	Ribosomal protein	S5 DRBM	81.3% - La-related protein 1 76.5% - La-related protein 1B 64.0% - Zinc finger CCCH domain-containing protein 4	Q6PKG0 Q659C4 Q9UPT8
LDBPK_322830	E9BP34	Ribosomal protein L27, putative	Ribosomal protein	KOW	-	-
LDBPK_330960	E9BQ25	40S ribosomal protein S3, putative	Ribosomal protein	KH type-2	60.5% - 40S ribosomal protein S3	P23396
LDBPK_342240	E9BR22	Ribosomal protein l35a, putative	Ribosomal protein	-	-	-
LDBPK_350240	E9BRQ6	60S ribosomal protein L30	Ribosomal protein	Ribosomal_L7Ae	-	-
LDBPK_350400	E9BRS2	40S ribosomal protein S3a	Ribosomal protein	-	-	-
LDBPK_350600	E9BRT7	60S ribosomal protein L18a	Ribosomal protein	Ribosomal_L18A	-	-
LDBPK_351450; LDBPK_351440	E9BS21;E9BS20	60S ribosomal protein L2, putative (Fragment)	Ribosomal protein	Ribosomal_L2	-	-
LDBPK_351870	E9BS61	60S ribosomal protein L5, putative	Ribosomal protein	Ribosomal_L18_c	-	-
LDBPK_353330	E9BSK4	60S ribosomal subunit protein L31, putative	Ribosomal protein	-	-	-
LDBPK_353840	E9BSQ4	60S ribosomal protein L23, putative	Ribosomal protein	-	-	-
LDBPK_360990	E9BTF9	40S ribosomal protein S18, putative	Ribosomal protein	-	-	-
LDBPK_361050	E9BTG5	40S ribosomal protein S10, putative	Ribosomal protein	S10_plectin	87.5% - RNA-binding protein 27 86.4% - Small nuclear ribonucleoprotein Sm D1	Q9P2N5 P62314
LDBPK_363430	E9BU52	60S ribosomal protein L22, putative	Ribosomal protein	-	-	-
LDBPK_364730	E9BUI1	60S ribosomal protein L18, putative	Ribosomal protein	Ribosomal_L18e/L15P	-	-
LDBPK_100210	E9BA69	Nucleolar protein, putative	RNA binding	Nop		-
LDBPK_151430	E9BCI2	Nucleolar RNA binding protein, putative	RNA binding protein	Nop	-	-
LDBPK_180590	E9BDP0	RNA binding protein, putative	RNA binding protein	RRM	45.3% - Polyadenylate-binding protein 4 39.1% - Probable RNA-binding protein 46	Q13310 Q8TBY0
LDBPK_190300	E9BE26	RNA binding protein	RNA binding protein	C3H1-type	-	-
LDBPK_210600	E9BF45	La RNA binding protein, putative	RNA binding protein	HTH La-type RNA-binding, RRM	-	-
LDBPK_250510	E9BHF5	RNA-binding protein, putative, UPB2	RNA binding protein	RRM	41.4% - ELAV-like protein 2	Q12926
LDBPK_270980	E9BJ32	Mitochondrial RNA binding protein 1	RNA binding protein	MRP	-	-
LDBPK_272020	E9BJD2	RNA-binding protein, putative	RNA binding protein	RRM (x3), CCHC-type	53.3% - Probable RNA-binding protein 23	Q86U06
LDBPK_280900	E9BKC8	RNA binding protein rbp16, putative	RNA binding protein	CSP	59.1% - TATA-binding protein-associated factor 2N	Q92804
LDBPK_290710	E9BKL7	RNA-binding protein, putative	RNA binding protein	RRM (x2)	-	-
LDBPK_331210	E9BQ51	Pumilio protein, putative	RNA binding protein	PUM-HD	45.7% - Heterogeneous nuclear ribonucleoprotein A1 32.3% - Pumilio homolog 1	P09651 Q14671
LDBPK_352240	E9BS94	RNA-binding protein, putative	RNA binding protein	RRM (x2)	41.8% - Heterogeneous nuclear ribonucleoprotein A0 38.9% - Cleavage stimulation factor subunit 2 tau variant 38.9% - Cleavage stimulation factor subunit 2 38.7% - RNA-binding protein 24 38.7% - RNA-binding protein 38	Q13151 Q9H0L4 P33240 Q9BX46 Q9BX46
LDBPK_360050	E9BT65	PUF1, putative	RNA binding protein	PUM-HD	24.2% - Isoform 4/3 of Pumilio homolog 2	Q8TB72-4/3
LDBPK_300830	E9BLH6	Mitochondrial oligo_U binding protein TBRGG1, putative	RNA editing	-	43.1% - Nucleolin 41.7% - Heterogeneous nuclear ribonucleoprotein A3 41.5% - Heterogeneous nuclear ribonucleoproteins A2/B1	P19338 P51991 P22626
LDBPK_071020	E9B993	Splicing factor ptsr1-like protein	Splicing	-	43.0% - Transformer-2 protein homolog beta	P62995
LDBPK_212240; LDBPK_081290	E9BFK9;E9B9L9	Beta tubulin (Fragment)	Structural component	Tubulin		-
LDBPK_130330	E9BBA8	Alpha tubulin	Structural component	Tubulin, Tubulin_C		-
LDBPK_170170	A0A0R4J963	Elongation factor 1-alpha	Translation	Tr-type G	-	-
LDBPK_303080	E9BM51	Eukaryotic translation initiation factor 3 subunit 7-like protein	Translation	-	-	-
LDBPK_360210	E9BT80	Elongation factor 2	Translation	Tr-type G	-	-
LDBPK_010480	E9B7B2	Uncharacterized protein	Uncharacterized protein	-	35.2% - Splicing factor 3B subunit 4 [Q15427 (SF3B4)] 33.3% - Zinc finger CCCH domain-containing protein 4 [Q9UPT8 (ZC3H4)] 33.1% - Isoform 5 of Splicing factor 1 [Q15637-5 (SF1)]	Q15427 Q9UPT8 Q15637-5
LDBPK_060030	E9B8L4	Uncharacterized protein	Uncharacterized protein	WD_REPEATS_REGION	-	-
LDBPK_130270	E9BBA2	Uncharacterized protein	Uncharacterized protein	-		-
LDBPK_130770	E9BBF1	Uncharacterized protein	Uncharacterized protein	-	37.2% - Trinucleotide repeat-containing gene 6A protein	Q8NDV7
LDBPK_210490	E9BF34	Uncharacterized protein	Uncharacterized protein	NTF2	-	-
LDBPK_220180	E9BFN7	Uncharacterized protein	Uncharacterized protein	-	-	-
LDBPK_241640	E9BH26	Uncharacterized protein	Uncharacterized protein	RRM(x2)	40.5% - RNA-binding protein 3 38.5% - ELAV-like protein 4 38.5% - Isoform 2 of Cold-inducible RNA-binding protein	P98179 P26378 Q14011-2
LDBPK_250550	E9BHF9	Uncharacterized protein	Uncharacterized protein	DFDF, FFD, TFG	49.1% - TATA-binding protein-associated factor 2N	Q92804
LDBPK_271220	E9BJ54	Uncharacterized protein (Fragment)	Uncharacterized protein	-	-	-
LDBPK_292940	E9BL91	Uncharacterized protein	Uncharacterized protein	RRM	41.0% - Isoform 2 of Polyadenylate-binding protein 5 40.0% - Transformer-2 protein homolog beta 39.2% - Heterogeneous nuclear ribonucleoprotein A0	Q96DU9-2 P62995 Q13151
LDBPK_310090	E9BMD1	Uncharacterized protein	Uncharacterized protein	C3H1-type	60.0% - Nucleolin	P19338
LDBPK_310670	E9BMJ0	Uncharacterized protein	Uncharacterized protein	-	-	-
LDBPK_320020	E9BNA7	Uncharacterized protein	Uncharacterized protein	-	-	-
LDBPK_320890	E9BNJ3	Uncharacterized protein	Uncharacterized protein	-	54.9% - YTH domain-containing family protein 3	Q7Z739
LDBPK_332940	E9BPN2	Uncharacterized protein	Uncharacterized protein	-	-	-
LDBPK_342410	E9BR39	Uncharacterized protein	Uncharacterized protein	-	78.8% - Nucleolin 70.6% - TATA-binding protein-associated factor 2N	P19338 Q92804
LDBPK_360800	E9BTD9	Uncharacterized protein	Uncharacterized protein	C3H1-type (x3)	40.3% - Trinucleotide repeat-containing gene 6A protein	Q8NDV7
LDBPK_365330	E9BUP1	Uncharacterized protein	Uncharacterized protein	-	-	-
LDBPK_366320	E9BUY9	Uncharacterized protein	Uncharacterized protein	MIF4G	-	-
