# Supplementary material for: Comprehensive Identification of mRNA-Binding Proteins of Leishmania donovani by Interactome Capture
Source: PLoS One. 2017 Jan 30;12(1):e0170068. doi: 10.1371/journal.pone.0170068 (PMC5279761; doi:10.1371/journal.pone.0170068)
Supplement: S3 Table — (XLSX) [file pone.0170068.s003.xlsx]

## Sheet: Sheet1
Comparison of our RBPS with published trypanosomatid RBPs
Predicted L. donovani mRNA interacting RBPs		L. braziliensis HSP70 mRNA interacting proteins		T. brucei mRNA interacting proteins
Gene ID	Description	Gene ID	Description	Gene ID	Description
LDBPK_151430	Nucleolar RNA binding protein, putative	LDBPK_170170	Elongation factor 1-alpha	LDBPK_170170	Elongation factor 1-alpha
LDBPK_180590	RNA binding protein, putative	LDBPK_212240; LDBPK_081290	Beta tubulin (Fragment)	LDBPK_050140	Nucleolar RNA helicase II, putative
LDBPK_190300	RNA binding protein	LDBPK_130330	Alpha tubulin	LDBPK_070130	ATP-dependent DEAD/H RNA helicase, putative
LDBPK_210600	La RNA binding protein, putative	LDBPK_250080	Poly(A)-binding protein, putative	LDBPK_070550	60S ribosomal protein L7a, putative
LDBPK_250510	RNA-binding protein, putative, UPB2	LDBPK_250510	RNA-binding protein, putative, UPB2	LDBPK_071020	Splicing factor ptsr1-like protein
LDBPK_270980	Mitochondrial RNA binding protein 1	LDBPK_283000	Heat-shock protein hsp70, putative	LDBPK_100210	Nucleolar protein, putative
LDBPK_272020	RNA-binding protein, putative	LDBPK_302990	Glyceraldehyde-3-phosphate dehydrogenase	LDBPK_131120	40S ribosomal protein S4
LDBPK_280900	RNA binding protein rbp16, putative	LDBPK_303080	Eukaryotic translation initiation factor 3 subunit 7-like protein	LDBPK_151430	Nucleolar RNA binding protein, putative
LDBPK_290710	RNA-binding protein, putative	LDBPK_320410	ATP-dependent RNA helicase, putative	LDBPK_210490	Uncharacterized protein
LDBPK_352240	RNA-binding protein, putative	LDBPK_353150	ATP-dependent RNA helicase, putative	LDBPK_210600	La RNA binding protein, putative
LDBPK_310670	Uncharacterized protein	LDBPK_354200	Polyadenylate-binding protein (3?)	LDBPK_250510	RNA-binding protein, putative, UPB2
LDBPK_342410	Uncharacterized protein	LDBPK_360210	Elongation factor 2	LDBPK_270980	Mitochondrial RNA binding protein 1
		LDBPK_362140; LDBPK_362130; LDBPK_321940	Chaperonin HSP60, mitochondrial	LDBPK_280570	Ribosomal protein S26, putative
				LDBPK_320410	ATP-dependent RNA helicase, putative
				LDBPK_330960	40S ribosomal protein S3, putative
				LDBPK_350400	40S ribosomal protein S3a
				LDBPK_353150	ATP-dependent RNA helicase, putative
				LDBPK_360210	Elongation factor 2
				LDBPK_360990	40S ribosomal protein S18, putative
				LDBPK_361050	40S ribosomal protein S10, putative
				LDBPK_361720	Universal minicircle sequence binding protein (UMSBP), putative
				LDBPK_364730	60S ribosomal protein L18, putative
