# Supplementary material for: Comprehensive Identification of mRNA-Binding Proteins of Leishmania donovani by Interactome Capture
Source: PLoS One. 2017 Jan 30;12(1):e0170068. doi: 10.1371/journal.pone.0170068 (PMC5279761; doi:10.1371/journal.pone.0170068)
Supplement: S4 Table — (XLSX) [file pone.0170068.s004.xlsx]

## Sheet: Sheet1
Supplementary Table 4: L. donovani mRNA interacting proteins identified in previously published L. donovani secretome/exosomes (61)
L. donovani secretome				L. donovani exosomes
Gene ID	UniProt ID	Protein Name		Gene ID	UniProt ID	Protein Name
LDBPK_010440; LDBPK_010430	E9B7A8;E9B7A7	Ribosomal protein S7, putative		LDBPK_010440; LDBPK_010430	E9B7A8;E9B7A7	Ribosomal protein S7, putative
LDBPK_040750	E9B840	60S ribosomal protein L10, putative		LDBPK_040750	E9B840	60S ribosomal protein L10, putative
LDBPK_070550	E9B949	60S ribosomal protein L7a, putative		LDBPK_070550	E9B949	60S ribosomal protein L7a, putative
LDBPK_131120	E9BBI6	40S ribosomal protein S4		LDBPK_131120	E9BBI6	40S ribosomal protein S4
LDBPK_221370	E9BG02	40S ribosomal protein L14, putative		LDBPK_221370	E9BG02	40S ribosomal protein L14, putative
LDBPK_320460	E9BNF0	40S ribosomal protein S2		LDBPK_320460	E9BNF0	40S ribosomal protein S2
LDBPK_322830	E9BP34	Ribosomal protein L27, putative		LDBPK_322830	E9BP34	Ribosomal protein L27, putative
LDBPK_330960	E9BQ25	40S ribosomal protein S3, putative		LDBPK_330960	E9BQ25	40S ribosomal protein S3, putative
LDBPK_342240	E9BR22	Ribosomal protein l35a, putative		LDBPK_342240	E9BR22	Ribosomal protein l35a, putative
LDBPK_350240	E9BRQ6	60S ribosomal protein L30		LDBPK_342240	E9BRS2	40S ribosomal protein S3a
LDBPK_350400	E9BRS2	40S ribosomal protein S3a		LDBPK_351450; LDBPK_351440	E9BS21;E9BS20	60S ribosomal protein L2, putative (Fragment)
LDBPK_351450; LDBPK_351440	E9BS21;E9BS20	60S ribosomal protein L2, putative (Fragment)		LDBPK_351870	E9BS61	60S ribosomal protein L5, putative
LDBPK_351870	E9BS61	60S ribosomal protein L5, putative		LDBPK_353330	E9BSK4	60S ribosomal subunit protein L31, putative
LDBPK_353330	E9BSK4	60S ribosomal subunit protein L31, putative		LDBPK_360990	E9BTF9	40S ribosomal protein S18, putative
LDBPK_353840	E9BSQ4	60S ribosomal protein L23, putative		LDBPK_364730	E9BUI1	60S ribosomal protein L18, putative
LDBPK_360990	E9BTF9	40S ribosomal protein S18, putative		LDBPK_180590	E9BDP0	RNA-binding protein, putative
LDBPK_364730	E9BUI1	60S ribosomal protein L18, putative		LDBPK_272020	E9BJD2	RNA-binding protein, putative
LDBPK_272020	E9BJD2	RNA-binding protein, putative		LDBPK_290710	E9BKL7	RNA-binding protein, putative
LDBPK_290710	E9BKL7	RNA-binding protein, putative		LDBPK_352240	E9BS94	RNA-binding protein, putative
LDBPK_352240	E9BS94	RNA-binding protein, putative		LDBPK_170170	A0A0R4J963	Elongation factor 1-alpha
LDBPK_180590	E9BDP0	RNA binding protein, putative		LDBPK_360210	E9BT80	Elongation factor 2
LDBPK_210600	E9BF45	La RNA binding protein, putative		LDBPK_350370	E9BRR9	ATP-dependent DEAD-box RNA helicase, putative
LDBPK_270980	E9BJ32	Mitochondrial RNA binding protein 1		LDBPK_353150	E9BSI5	ATP-dependent RNA helicase, putative
LDBPK_170170	A0A0R4J963	Elongation factor 1-alpha		LDBPK_320410	E9BNE6	ATP-dependent RNA helicase, putative
LDBPK_360210	E9BT80	Elongation factor 2		LDBPK_283000	E9BK18	Heat-shock protein hsp70, putative
LDBPK_070130	E9B909	ATP-dependent DEAD/H RNA helicase, putative		LDBPK_330350; LDBPK_330360	E9BPW6;E9BPW4	Heat shock protein 83-1 (Fragment), Heat shock protein 83-1
LDBPK_320410	E9BNE6	ATP-dependent RNA helicase, putative		LDBPK_361320	E9BTJ1	Fructose-bisphosphate aldolase
LDBPK_350370	E9BRR9	ATP-dependent DEAD-box RNA helicase, putative		LDBPK_302990	E9BM42	Glyceraldehyde-3-phosphate dehydrogenase
LDBPK_353150	E9BSI5	ATP-dependent RNA helicase, putative		LDBPK_130330	E9BBA8	Alpha tubulin
LDBPK_283000	E9BK18	Heat-shock protein hsp70, putative		LDBPK_212240; LDBPK_081290	E9BFK9;E9B9L9	Beta tubulin (Fragment)
LDBPK_330350; LDBPK_330360	E9BPW6;E9BPW4	Heat shock protein 83-1 (Fragment), Heat shock protein 83-1		LDBPK_100210	E9BA69	Nucleolar protein, putative
LDBPK_362140; LDBPK_362130; LDBPK_321940	E9BTS3;E9BTS2;E9BNU7	Chaperonin HSP60, mitochondrial		LDBPK_190190; LDBPK_190200	E9BE15;E9BE16	ADP,ATP carrier protein 1, mitochondrial, putative (Fragment), ADP,ATP carrier protein 1, mitochondrial, putative
LDBPK_361320	E9BTJ1	Fructose-bisphosphate aldolase
LDBPK_302990	E9BM42	Glyceraldehyde-3-phosphate dehydrogenase
LDBPK_130330	E9BBA8	Alpha tubulin
LDBPK_212240; LDBPK_081290	E9BFK9;E9B9L9	Beta tubulin (Fragment)
LDBPK_071020	E9B993	Splicing factor ptsr1-like protein
LDBPK_100210	E9BA69	Nucleolar protein, putative
LDBPK_190190; LDBPK_190200	E9BE15;E9BE16	ADP,ATP carrier protein 1, mitochondrial, putative (Fragment), ADP,ATP carrier protein 1, mitochondrial, putative
LDBPK_250080	E9BHB2	Poly(A)-binding protein, putative
LDBPK_303080	E9BM51	Eukaryotic translation initiation factor 3 subunit 7-like protein
LDBPK_331730	E9BQA4	Peptidyl-prolyl cis-trans isomerase
LDBPK_360050	E9BT65	PUF1, putative
